# Supplementary material for: Non-Contrast Enhanced MR Angiography (NCE-MRA) of the Calf: A Direct Comparison between Flow-Sensitive Dephasing (FSD) Prepared Steady-State Free Precession (SSFP) and Quiescent-Interval Single-Shot (QISS) in Patients with Diabetes
Source: PLoS One. 2015 Jun 2;10(6):e0128786. doi: 10.1371/journal.pone.0128786 (PMC4452776; doi:10.1371/journal.pone.0128786)
Supplement: S1 File — (XLS) [file pone.0128786.s001.xls]

## Sheet: image quality scores
image quality scores
patient number	segments	FSD			QISS			CE-MRA
		ATA	PTA	PA	ATA	PTA	PA	ATA	PTA	PA
1	left	4	4	4	4	4	3.5	4	3.5	3
1	right	4	4	4	4	4	3.5	4	3.5	3
2	left	4	4	4	4	4	4	4	3.5	3
2	right	4	4	4	4	3.5	4	3	2	3
3	left	4	4	4	4	3.5	4	4	2	3
3	right	4	4	4	4	3.5	4	4	3	3
4	left	4	4	4	4	3	4	4	3	4
4	right	4	4	4	4	4	4	4	3.5	4
5	left	3.5	3.5	3.5	1	3.5	1	3.5	3.5	3.5
5	right	3.5	3.5	3.5	3.5	1	1	3.5	3.5	3.5
6	left	3	3	3	2	3	3	2	3	3
6	right	2	2	3	2	2	3	2	2	2.5
7	left	3.5	3.5	3.5	4	4	4	4	4	4
7	right	2	3	2	4	4	4	4	4	4
8	left	4	3.5	4	4	3	4	4	3.5	4
8	right	4	3.5	4	4	3	4	4	3.5	4
9	left	2	2	3	2	2	3	2	2	3
10	left	3	4	3.5	2.5	4	3	2.5	4	2.5
10	right	3	4	3.5	3	4	3	2.5	4	3
11	left	3.5	4	3.5	3	4	3	3	4	3
11	right	3	4	4	3	4	3.5	3	4	3.5
12	left	3.5	4	3.5	3.5	4	3	3.5	3.5	2
12	right	3.5	4	3.5	4	4	3.5	3.5	3.5	3
13	left	3	2.5	3	3	2	2.5	3	2	2.5
13	right	2	2.5	3	2	2.5	3	2	2	2
14	left	4	2.5	3	4	2	3	2	2	2
14	right	4	2.5	3	4	2	2.5	3.5	2	3
15	left	3	4	4	2.5	4	4	2.5	4	3.5
15	right	3	4	4	2.5	4	4	2.5	4	3.5
16	left	3	3.5	3.5	3	3.5	3.5	3	3.5	3.5
16	right	3	3.5	3.5	3	3.5	3.5	3	3.5	3.5
17	left	4	4	4	4	4	4	4	4	4
17	right	4	4	4	4	4	4	4	4	4
18	left	3.5	4	3.5	3.5	4	3.5	4	4	3.5
18	right	3.5	4	3.5	3.5	4	3.5	4	4	3.5
19	left	2.5	3	3	2.5	3	3	2.5	3	3
19	right	2.5	2.5	3.5	2.5	2.5	3.5	2.5	2.5	3.5
20	left	3	4	4	3	4	4	3	4	4
20	right	3	4	4	3	4	4	3	4	4
21	left	3.5	4	4	3	4	3.5	3.5	4	3.5
21	right	3.5	3.5	4	3	4	4	3.5	4	4
22	left	3.5	3	4	3.5	2.5	4	3.5	2.5	4
22	right	3.5	3.5	4	3.5	3.5	3.5	3.5	3.5	3.5
23	left	4	4	3.5	4	3.5	3	4	4	3
23	right	4	3.5	3	4	3.5	3	4	3.5	3
24	left	3.5	4	3	1	4	1	3	4	2
24	right	3.5	4	3	2	4	1	3	3.5	2.5
25	left	4	4	3.5	4	3.5	3.5	3.5	3.5	3
25	right	4	4	3.5	4	3.5	3.5	3.5	3.5	3
26	left	2.5	3.5	3	2.5	3.5	3	2.5	3.5	3
26	right	2.5	3.5	3	2.5	3.5	3	2.5	3.5	3
note: FSD: flow-sensitive dephasing; QISS: quiescent-interval single-shot; CE-MRA: contrast-enhanced MR angiography; ATA: anterior tibia artery; PTA: posterior tibia artery; PA: peroneal artery.

## Sheet: arterial stenosis scores
arterial stenosis scores
patient number	segments	FSD			QISS			CE-MRA
		ATA	PTA	PA	ATA	PTA	PA	ATA	PTA	PA
1	left	0	0	0	0	0	0	0	0	0
1	right	0	0	1	0	0	0	0	0	0
2	left	0	0	0	0	0	0	0	0	0
2	right	0	0	0	0	2	0	0	2	0
3	left	0	0	0	0	1	0	0	0	0
3	right	0	0	0	0	1	0	0	0	0
4	left	0	0	0	0	2	0	0	0	0
4	right	0	0	0	0	0	0	0	0	0
5	left	0	0	0		0		0	0	0
5	right	0	0	0	0			0	0	0
6	left	3	2	2	3	3	2	3	2	2
6	right	3	4	2	3	4	1	3	4	2
7	left	0	0	0	0	0	0	0	0	0
7	right	1	0	2	0	0	0	0	0	0
8	left	0	4	1	0	3	1	0	2	2
8	right	0	3	2	0	3	2	0	3	2
9	left	4	4	0	4	3	1	4	3	0
10	left	0	0	0	0	0	0	0	0	0
10	right	0	0	0	0	0	0	0	0	0
11	left	1	0	0	2	0	0	1	0	0
11	right	3	0	0	3	0	0	3	0	0
12	left	1	0	0	1	0	0	1	0	0
12	right	0	0	0	0	0	0	0	0	0
13	left	3	4	3	3	4	3	3	4	3
13	right	3	2	2	3	2	2	3	2	2
14	left	0	4	3	0	4	3	0	4	3
14	right	0	4	2	0	4	2	0	4	2
15	left	3	0	0	3	0	0	3	0	0
15	right	3	0	0	3	0	0	3	0	0
16	left	4	0	0	4	0	0	4	0	0
16	right	3	2	0	3	2	0	3	2	0
17	left	0	0	0	0	0	0	0	0	0
17	right	0	0	0	0	0	0	0	0	0
18	left	0	0	0	0	0	0	0	0	0
18	right	0	0	0	0	0	0	0	0	0
19	left	4	0	1	4	0	1	3	0	1
19	right	3	4	0	3	3	0	3	3	0
20	left	0	0	0	0	0	0	0	0	0
20	right	0	0	0	0	0	0	0	0	0
21	left	4	1	1	4	1	1	4	1	1
21	right	4	1	1	4	1	1	4	1	1
22	left	3	3	0	3	3	0	3	3	0
22	right	3	2	0	3	1	0	3	2	0
23	left	0	0	0	0	0	0	0	0	0
23	right	0	0	0	0	0	0	0	0	0
24	left	0	0	0		0		0	0	0
24	right	0	0	0	0	0		0	0	0
25	left	0	0	0	0	0	0	0	0	0
25	right	0	0	0	0	0	0	0	0	0
26	left	4	0	0	4	0	0	4	0	0
26	right	4	3	2	4	3	2	4	3	2
note: FSD: flow-sensitive dephasing; QISS: quiescent-interval single-shot; CE-MRA: contrast-enhanced MR angiography; ATA: anterior tibia artery; PTA: posterior tibia artery; PA: peroneal artery.

## Sheet: SNR
aterial blood signal-to-noise ratio (SNR)
patient number	segments	FSD			QISS			CE-MRA
		ATA	PA	PTA	ATA	PA	PTA	ATA	PA	PTA
1	left	148.841	105.402	141.495	93.2	59.616	90.56	91.2615	47.8462	79.3846
1	right	160.505	108.178	129.486	91.904	68.928	86.832	124.862	56.4	76.8615
2	left	268.67	233.568	235.273	120.88	99.2	97.9	86.2667	66.3333	72.1
2	right	255.114	211	254.455	115.48	90.26	102.76	72.2667	49.1667	35.5
3	left	121.031	149.734	118.635	118.121	115.616	125.051	143.606	106.592	114.423
3	right	152.232	137.078	133.147	136.465	116.162	118.586	148.056	106.479	107.437
4	left	155.69	150.483	109.974	191.909	191.455	128.055	76.2923	103.877	43.2923
4	right	192.629	143.233	169.129	155.745	165.164	163.218	95.4	71.8462	87.0769
5	left	114.309	106.818	121.278	118.247	83.8351	78.9691	82.321	55.0617	65.5556
5	right	147.45	99.945	104.797	112.474	92.433	96.4948	96.642	51.9753	43.7037
6	left		208.516			134.092			116.091
6	right		205.189			100.92			69.2727
7	left	195.262	182.748	211.903	159.342	180.557	177.544	99.0407	109.154	120.553
7	right	168.738	154.252	198.757	167.038	166.127	181.316	106.537	102.407	135.48
8	left	272.495	285.712		198.49	191.255		156.596	121.844
8	right	265.676	257.072		203.882	157.961		171.461	92.2553
9	left		168.369			157.253			148.825
10	left	68.7068	96.3534	108.444	64.2261	63.5826	80.9217	30.16	45.728	61.44
10	right	102	117.331	118.624	62.4348	80.8	90.7478	43.168	45.2	64.56
11	left	86.7368	147.459	169.068	74.7143	109.238	120.81	62.5	62.9722	112
11	right	93.3835	141.609	172.075	83.6429	106.5	134.024	54.25	132.583	145.111
12	left	198.349	170.082	188.892	140.395	139.553	160.263	123.226	87.6774	126.984
12	right	143.979	155.056	213.682	157.868	155.895	165.763	128	127.5	146.032
13	left	263.173			137.947			85.1259
13	right	178.538	285.942	277.702	80.5263	129.079	136.395	53.1111	89.8963	82.3704
14	left	259.1	219.273		304.16	216.08		130.586	105.489
14	right	240.536	255.009		248	249.92		125.098	113.023
15	left		208.095	223.905		132.343	138.19		78.4595	102.149
15	right		232.071	233.597		155.714	158.267		81.1351	105.973
16	left		184.29	203.561		131.667	134.093		58.1818	69.9021
16	right	103.056	201.925	170.879	78.3333	128.315	122.981	55.5664	62.1399	63.8881
17	left	149.071	128.09	169.378	107.75	110.958	116.75	71.2	66.2519	87.9852
17	right	170.337	133.903	185.213	132.292	116.958	133.083	82.3704	66.6963	86.3259
18	left	250.811	201.009	252.255	162.4	133.785	166.431	134.09	65.0746	199.94
18	right	252.057	183.887	252.736	201.846	148.615	179.262	222.388	105.015	177.463
19	left		241.556			115.958			114.576
19	right		247.3			135.146			108.678
20	left	195.427	269.749	264.101	93.8621	150.81	144.517	26.5172	79.5862	73.6034
20	right	202.513	283.246	261.136	111.155	194.052	174.793	19.6552	115.552	103.897
21	left		182.525	200.225		138.533	140.587		111.25	91.4062
21	right		179.733	224.133		138.32	154.187		153.281	146
22	left		334.6			158.057			98.6
22	right		308.1	297.5		150.849	161.34		79.4	71.075
23	left	322.52	270.46	267.38	143.985	126.615	123.323	109.008	65.0756	95.0924
23	right	305.27	265.73	272.95	121.138	104.708	102.923	116.353	68.5546	83.3445
24	left	208.428	197.091	232.439	107.216	104.948	139.753	56.2182	60.6364	109.491
24	right	212.107	162.011	256.332	141.546	88.0825	125.423	74.8727	45.3455	76.7273
25	left	244.761	174.282	201.448	191.941	149.088	189.529	150.355	75.1028	97.0841
25	right	241.926	195.202	174.331	200	163.559	165.794	151.121	93.757	117.832
26	left		200.493	228.239		182.75	185.75		94.931	138.69
26	right		280.254	225.194		171.854	170.792		177.586	159.034
note: FSD: flow-sensitive dephasing; QISS: quiescent-interval single-shot; CE-MRA: contrast-enhanced MR angiography; ATA: anterior tibia artery; PTA: posterior tibia artery; PA: peroneal artery.

## Sheet: CNR
artery tissue contrast-to-noise ratio (CNR)
patient number	segments	FSD			QISS			CE-MRA
		ATA	PA	PTA	ATA	PA	PTA	ATA	PA	PTA
1	left	122.841	70.785	100.972	77.76	43.68	75.04	86.1538	46.4308	78.4615
1	right	128.056	72.5888	83.785	74.64	48.016	69.424	121.846	52.4615	72
2	left	215.534	159.841	163.227	108.56	80.38	83.62	82.6	63.2	69.6333
2	right	225.284	135.943	184.318	105.12	69.42	78.88	67.4667	46.0333	32.3
3	left	104.177	135.536	105.181	98.6667	91.899	104.222	140.423	101.859	105.014
3	right	138.096	119.147	122.751	111.293	87.2323	106.889	144.958	104.789	104.507
4	left	149.474	145.828	107.931	158.018	156.782	89.9455	70.6308	98.6462	38.9231
4	right	186.888	136.112	168.328	121.345	133.255	132.982	89.2308	67.7538	84.8308
5	left	75.9588	76.0825	75.079	104.598	66.1856	63.3402	79.0123	54.1728	62.1481
5	right	111.423	67.6564	65.9656	95.2577	73.5464	70.3505	90.9136	47.2099	38.0247
6	left		138.977			79.7931			104.6
6	right		145.631			62.2989			61.7455
7	left	191.757	178.825	199.136	131.848	156.354	149.646	97.6423	106.244	114.813
7	right	160.019	146.893	197.165	127.747	135.595	150.861	101.805	98.9431	122.033
8	left	163.514	187.946		155.98	140.745		154.837	112.057
8	right	172.315	163.919		150.216	107.255		166.667	86.0709
9	left		159.274			131.614			135.474
10	left	63.8346	86.1353	87.8947	45.2696	41.2174	62.1739	25.52	44.256	57.376
10	right	91.1654	105.564	108.526	44.8348	61.0087	68.4174	40.16	40.688	59.312
11	left	78.1654	135.308	157.113	55.0476	98.3333	98.2619	60	61.9722	107
11	right	78.5865	138.571	163.203	58.6429	81.4524	109.119	45	127.528	135.889
12	left	194.472	166.318	184.708	113.658	100.184	136.289	119.806	82.9032	122.145
12	right	137.621	146.821	209.333	129.447	120.737	135.316	124.032	125.855	141.806
13	left	188.615			115.421			83.3481
13	right	88.8077	208.817	190.173	59	108.842	120	43.7778	82.6667	76.6815
14	left	200.627	145.018		283.84	206.64		115.489	94.6316
14	right	169.3	186.482		220.68	228.96		110.466	106.556
15	left		161.344	156.308		103.276	109.943		73.9459	95.6351
15	right		168.688	165.605		128.057	124.952		76.7297	99.3514
16	left		142.832	153.037		112.481	114.537		54.3217	68.0839
16	right	63.2056	153.121	141.29	57.037	107.926	104.852	52.965	61.1608	61.4266
17	left	113.071	97.1236	131.064	95.25	82.5417	97.1667	68.8296	64.3259	85.8815
17	right	135.67	100.157	146.24	105.104	95.4167	115.708	80.8444	61.3333	83.8963
18	left	174.179	128.349	178.67	129.354	100.8	145.046	129.373	61.4925	196.866
18	right	171.113	95.934	169.255	168.062	116.677	149.662	220.597	101.433	165.642
19	left		173.689			96.7292			107.254
19	right		176.967			115.583			104.475
20	left	120.975	192.06	189.658	50.7586	110.603	108.414	21.3103	72.3103	66.1207
20	right	107.739	195.628	167.97	75.8793	153.466	137.19	17.1379	107.586	99.7759
21	left		139.783	159.908		109.6	115.947		101.562	85.2188
21	right		136.367	200.067		112.693	126.24		149.125	139.969
22	left		224.338			121.019			92.3
22	right		184.7	153.35		107.623	117.283		72.3	56.375
23	left	245.28	192.87	194.51	117.508	100.277	97.4308	106.471	63.1765	91.1092
23	right	222.22	191.27	186.6	95.3077	79.6923	75.5231	112.403	66.7059	76.3193
24	left	144.963	124.963	150.588	78.9691	77.9381	106.722	51.8545	51.2182	101.345
24	right	152.449	97.2193	186.62	121.299	64.3299	105.299	72.0727	41.7091	66.2909
25	left	237.35	169.264	194.331	162.794	112.559	176.676	140.243	65.4579	90.7664
25	right	227.718	189.19	166.061	179.088	134.618	147.059	142.15	90.5047	113.084
26	left		197.522	205.239		175.312	168.021		83.5517	120.207
26	right		278.552	215.821		146.292	155.604		171.379	151.586
note: FSD: flow-sensitive dephasing; QISS: quiescent-interval single-shot; CE-MRA: contrast-enhanced MR angiography; ATA: anterior tibia artery; PTA: posterior tibia artery; PA: peroneal artery.

## Sheet: vessel sharpness
vessel sharpness
patient number	segments	FSD			QISS			CE-MRA
		ATA	PA	PTA	ATA	PA	PTA	ATA	PA	PTA
1	left	0.64	0.64	0.8084	0.7273	0.8889	0.7619	0.5585	0.5585	0.5585
1	right	0.7314	0.8533	0.6982	0.6957	0.8	0.8889	0.5585	0.512	0.5585
2	left	0.768	0.8084	0.6982	0.9412	1	0.8889	0.512	0.6827	0.6144
2	right	0.8084	1.024	0.8533	0.7619	0.9412	0.8	0.512	0.6827	0.6144
3	left	0.8084	0.9035	0.8533	0.8421	0.8	0.8421	0.512	0.512	0.512
3	right	0.768	0.8084	0.96	0.6957	0.8889	0.8	0.4726	0.5585	0.4726
4	left	0.96	1.024	1.0971	0.8889	0.8	1.2308	0.6982	0.6982	0.6982
4	right	0.768	0.9035	1.024	0.7619	0.9412	0.8421	0.5908	0.5908	0.6982
5	left	1.024	1.024	1.0971	1.0667	0.9412	0.8421	0.8192	0.7447	0.6302
5	right	1.0971	0.96	0.8533	0.8889	1.0667	1	0.7447	0.6302	0.6827
6	left		1.28			1.2308			0.8533
6	right		1.1815			1.2308			0.6982
7	left	0.6678	0.8084	0.8084	0.7619	0.9412	0.8889	0.9035	0.96	0.8084
7	right	0.8084	0.9035	0.9035	0.7619	1.0667	0.8889	0.9035	1.024	0.6678
8	left	1.024	0.8084		0.9412	1.0667		0.6982	0.6982
8	right	0.64	0.9035		0.8	0.8889		0.6982	0.768
9	left		0.8084			0.8889			0.6982
10	left	0.96	1.024	1.024	0.9412	1	1	1.0971	0.768	0.8533
10	right	1.1815	1.0971	1.024	0.8	1.1429	0.8889	0.768	0.768	0.96
11	left	1.024	1.0971	0.7314	0.9412	1.0667	0.8421	0.6827	0.6144	0.512
11	right	1.1815	0.8533	0.6982	0.9412	0.9412	0.6957	0.6144	0.512	0.4726
12	left	0.8533	0.96	0.8533	0.8889	0.8889	0.8889	0.6982	0.64	0.6982
12	right	0.8084	0.8533	0.8533	0.7619	0.7273	0.9412	0.768	0.64	0.64
13	left	0.768			0.8889			0.6982
13	right	1.0971	1.0971	1.0971	1.0667	1.0667	0.7273	0.6982	0.6982	0.96
14	left	0.96	1.024		0.9412	1.0667		0.7802	0.8192
14	right	1.024	0.96		1	0.8		0.8623	0.7123
15	left		0.8533	0.6144		1	0.8421		0.6982	0.6982
15	right		0.768	0.8533		1	0.8889		0.64	0.5908
16	left		0.8533	0.6678		0.8	0.7619		0.6982	0.6982
16	right	0.8084	0.6982	0.96	1	0.7619	0.8889	0.768	0.6982	0.64
17	left	0.9035	0.8533	0.8533	0.8421	1	0.8	0.9035	1.024	0.96
17	right	0.7314	1.024	0.768	0.8	0.7273	0.6957	0.8533	1.024	0.8533
18	left	0.96	0.96	0.8533	0.7619	1	0.8421	0.5585	0.6144	0.5585
18	right	0.9035	0.96	0.8533	0.8421	1.0667	0.8421	0.6144	0.5585	0.768
19	left		0.9035			0.8421			0.6982
19	right		0.6982			0.8889			0.6982
20	left	0.8084	0.9035	1.024	1	0.9412	0.8	0.6982	0.6982	0.6982
20	right	1.024	0.8084	1.024	1	0.8889	0.8889	0.8533	0.768	0.6982
21	left		0.7314	0.8084		0.8421	0.8889		0.512	0.4726
21	right		0.768	0.8084		0.8421	0.8889		0.512	0.5585
22	left		0.9602			0.7619			0.6982
22	right		1.0971	1.1815		0.9412	0.9412		0.6982	0.5908
23	left	0.768	1.1815	0.9035	0.8	1	0.6957	0.768	0.9035	1.024
23	right	0.8533	0.96	0.96	0.8421	0.9412	0.9412	0.7314	0.96	1.0971
24	left	1.024	0.8533	0.8533	0.8	1.1429	0.8889	0.768	0.5908	0.768
24	right	0.9035	1.024	1.0971	0.8889	1.1429	0.8889	0.8533	0.768	0.768
25	left	0.7314	0.8533	1.0971	0.8	1	0.8421	0.6982	0.8533	0.6982
25	right	0.8533	1.024	1.024	0.8	1	1.1429	0.64	0.768	0.6982
26	left		1.1815	1.28		1.1429	0.7619		0.5585	0.6827
26	right		1.28	0.8084		1.0667	0.9412		0.512	0.4726
note: FSD: flow-sensitive dephasing; QISS: quiescent-interval single-shot; CE-MRA: contrast-enhanced MR angiography; ATA: anterior tibia artery; PTA: posterior tibia artery; PA: peroneal artery.

## Sheet: SNReff and CNReff (1) 
the time efficiency of arterial blood signal-to-noise ratio (SNR eff) and artery tissue contrast-to-noise ratio (CNR eff) with only dark and bright blood scan
patient number	segments	SNReff						CNReff
		FSD			QISS			FSD			QISS
		ATA	PA	PTA	ATA	PA	PTA	ATA	PA	PTA	ATA	PA	PTA
1	left	79.3664	56.2033	75.4494	59.5433	38.0873	57.8567	65.5025	37.7446	53.8412	49.679	27.9061	47.9413
1	right	85.5858	57.6834	69.0457	58.7153	44.0365	55.4749	68.2832	38.7065	44.6766	47.6857	30.6763	44.3534
2	left	135.475	117.775	118.634	96.565	79.246	78.2075	108.681	80.5983	82.3059	86.7232	64.2116	66.7999
2	right	128.639	106.395	128.306	92.2513	72.1042	82.0899	113.597	68.5481	92.9408	83.9752	55.4562	63.0133
3	left	60.3872	74.7083	59.1918	64.5365	63.1679	68.3224	51.9784	67.6244	52.479	53.9074	50.2098	56.9427
3	right	75.9548	68.3941	66.4324	74.5586	63.4659	64.7904	68.9015	59.4472	61.2454	60.8058	47.6601	58.3996
4	left	77.6799	75.082	54.8706	132.43	132.116	88.366	74.5788	72.7593	53.8512	109.043	108.19	62.0683
4	right	96.1106	71.4647	84.3855	107.475	113.974	112.631	93.246	67.9119	83.9855	83.7363	91.9544	91.7662
5	left	57.5152	53.7459	61.0218	74.0494	52.4995	49.4524	38.219	38.2812	37.7764	65.5018	41.447	39.6652
5	right	74.1902	50.2878	52.7292	70.4341	57.8838	60.4274	56.0628	34.0416	33.1909	59.6527	46.0565	44.0552
6	left		120.047			86.556			80.012			51.5062
6	right		118.132			65.1433			83.8431			40.2137
7	left	97.6311	91.3738	105.951	82.2837	93.2392	91.6835	95.8786	89.4126	99.568	68.0861	80.7411	77.2766
7	right	84.3689	77.1262	99.3786	86.258	85.7874	93.6314	80.0097	73.4466	98.5825	65.9682	70.0209	77.9042
8	left	145.655	152.719		99.8713	96.2308		87.4016	100.461		78.4823	70.8165
8	right	142.01	137.411		102.584	79.4787		92.1064	87.6183		75.5817	53.9658
9	left		87.143			78.9529			82.4357			66.0804
10	left	34.4266	48.2794	54.3374	39.5809	39.1844	49.87	31.9853	43.1595	44.0411	27.8985	25.4012	38.3162
10	right	51.1087	58.7905	59.4385	38.477	49.795	55.9256	45.6799	52.8945	54.3788	27.6306	37.5981	42.1639
11	left	55.6074	94.5364	108.39	41.1289	60.1336	66.5035	50.1122	86.7468	100.726	30.3027	54.1307	54.0914
11	right	59.8686	90.7862	110.318	46.0439	58.6263	73.7777	50.3822	88.8388	104.63	32.2818	44.8381	60.0681
12	left	97.3656	83.49	92.7236	72.021	71.589	82.2133	95.4624	81.6423	90.6694	58.3053	51.3934	69.915
12	right	70.6768	76.1142	104.892	80.9848	79.9723	85.0347	67.5553	72.0714	102.758	66.4051	61.9367	69.4155
13	left	127.658			87.8272			91.4919			73.4853
13	right	86.6039	138.702	134.705	51.2688	82.1809	86.8386	43.0781	101.291	92.2475	37.5636	69.2967	76.4006
14	left	140.869	119.216		193.025	137.128		109.078	78.8445		180.13	131.137
14	right	130.777	138.645		157.385	158.603		92.0462	101.388		140.047	145.302
15	left		105.603	113.627		104.626	109.249		81.8783	79.3229		81.647	86.9175
15	right		117.771	118.545		123.103	125.121		85.6051	84.0406		101.238	98.7835
16	left		98.2686	108.545		88.7696	90.4052		76.1621	81.604		75.835	77.2209
16	right	54.9525	107.672	91.1174	52.8123	86.5098	82.9141	33.7031	81.6488	75.3398	38.4544	72.7636	70.6911
17	left	75.3211	64.7199	85.5817	66.4036	68.3809	71.9501	57.1314	49.0736	66.2225	58.7002	50.8684	59.8814
17	right	86.0662	67.6569	93.5828	81.5281	72.0785	82.0159	68.5501	50.6064	73.8905	64.7731	58.8029	71.3082
18	left	125.406	100.505	126.127	103.395	85.1769	105.962	87.0896	64.1745	89.3349	82.3559	64.1765	92.3468
18	right	126.028	91.9434	126.368	128.51	94.6192	114.131	85.5566	47.967	84.6274	107	74.2849	95.2852
19	left		104.757			67.3199			75.3249			56.1563
19	right		107.248			78.4592			76.7464			67.1022
20	left	102.53	141.523	138.56	61.6633	99.0759	94.9416	63.4691	100.764	99.5037	33.3462	72.6617	71.2232
20	right	106.248	148.604	137.004	73.0242	127.484	114.832	56.5248	102.636	88.1249	49.8494	100.82	90.1277
21	left		94.8902	104.092		86.4652	87.7468		72.6699	83.1324		68.4065	72.3678
21	right		93.4389	116.521		86.332	96.2352		70.8937	104.01		70.3372	78.7923
22	left		175.935			125.624			117.958			96.1862
22	right		162.001	156.427		119.895	128.233		97.1164	80.6324		85.5388	93.2169
23	left	152.889	128.21	126.75	112.674	99.0817	96.5053	116.274	91.4291	92.2066	91.9545	78.4708	76.2435
23	right	144.712	125.968	129.391	94.7958	81.938	80.5415	105.342	90.6707	88.4569	74.5821	62.3625	59.0999
24	left	111.681	105.606	124.546	70.4366	68.9466	91.8114	77.6746	66.9581	80.689	51.8793	51.202	70.1115
24	right	113.652	86.8094	137.349	92.9899	57.8664	82.3973	81.6861	52.0925	99.9959	79.6882	42.262	69.1769
25	left	110.201	78.4689	90.7	112.076	87.0537	110.668	106.864	76.2094	87.4958	95.0567	65.7239	103.163
25	right	108.925	87.888	78.491	116.781	95.5032	96.8084	102.528	85.1811	74.7675	104.571	78.6042	85.8687
26	left		121.277	138.061		141.543	143.867		119.48	124.148		135.783	130.135
26	right		169.524	136.219		133.104	132.281		168.495	130.549		113.306	120.518
note: FSD: flow-sensitive dephasing; QISS: quiescent-interval single-shot; CE-MRA: contrast-enhanced MR angiography; ATA: anterior tibia artery; PTA: posterior tibia artery; PA: peroneal artery.

## Sheet: SNReff and CNReff (2)
the time efficiency of arterial blood signal-to-noise ratio (SNR eff) and artery tissue contrast-to-noise ratio (CNR eff) with dark and bright blood scan and adding the phase-contrast and m1-scout scan
patient number	segments	SNReff						CNReff
		FSD			QISS			FSD			QISS
		ATA	PA	PTA	ATA	PA	PTA	ATA	PA	PTA	ATA	PA	PTA
1	left	69.4202	49.1599	65.9941	59.5433	38.0873	57.8567	57.2937	33.0145	47.0938	49.679	27.9061	47.9413
1	right	74.8601	50.4545	60.3928	58.7153	44.0365	55.4749	59.7259	33.8557	39.0777	47.6857	30.6763	44.3534
2	left	113.241	98.446	99.1644	96.565	79.246	78.2075	90.8449	67.3709	68.7982	86.7232	64.2116	66.7999
2	right	107.527	88.9338	107.249	92.2513	72.1042	82.0899	94.9544	57.2983	77.6878	83.9752	55.4562	63.0133
3	left	51.8106	64.0978	50.785	64.5365	63.1679	68.3224	44.5961	58.0199	45.0256	53.9074	50.2098	56.9427
3	right	65.1672	58.6803	56.9972	74.5586	63.4659	64.7904	59.1157	51.0041	52.547	60.8058	47.6601	58.3996
4	left	66.9734	64.7335	47.3078	132.43	132.116	88.366	64.2996	62.731	46.4289	109.043	108.19	62.0683
4	right	82.8638	61.6147	72.7547	107.475	113.974	112.631	80.394	58.5516	72.4098	83.7363	91.9544	91.7662
5	left	50.7665	47.4395	53.8616	74.0494	52.4995	49.4524	33.7345	33.7894	33.3438	65.5018	41.447	39.6652
5	right	65.4849	44.3871	46.5421	70.4341	57.8838	60.4274	49.4845	30.0472	29.2964	59.6527	46.0565	44.0552
6	left		98.68			86.556			65.7706			51.5062
6	right		97.1054			65.1433			68.9198			40.2137
7	left	83.511	78.1587	90.628	82.2837	93.2392	91.6835	82.012	76.4811	85.1677	68.0861	80.7411	77.2766
7	right	72.1669	65.9717	85.0058	86.258	85.7874	93.6314	68.4381	62.8242	84.3248	65.9682	70.0209	77.9042
8	left	128.699	134.941		99.8713	96.2308		77.227	88.7664		78.4823	70.8165
8	right	125.478	121.414		102.584	79.4787		81.3841	77.4185		75.5817	53.9658
9	left		73.9057			78.9529			69.9134			66.0804
10	left	28.8287	40.429	45.5019	39.5809	39.1844	49.87	26.7844	36.1416	36.8798	27.8985	25.4012	38.3162
10	right	42.7982	49.2309	49.7735	38.477	49.795	55.9256	38.2522	44.2936	45.5366	27.6306	37.5981	42.1639
11	left	42.9727	73.0566	83.7626	41.1289	60.1336	66.5035	38.7261	67.0369	77.8397	30.3027	54.1307	54.0914
11	right	46.2657	70.1585	85.2526	46.0439	58.6263	73.7777	38.9347	68.6536	80.857	32.2818	44.8381	60.0681
12	left	83.409	71.5224	79.4325	72.021	71.589	82.2133	81.7787	69.9395	77.6727	58.3053	51.3934	69.915
12	right	60.5458	65.2039	89.857	80.9848	79.9723	85.0347	57.8718	61.7405	88.0283	66.4051	61.9367	69.4155
13	left	113.032			87.8272			81.0098			73.4853
13	right	76.6818	122.811	119.272	51.2688	82.1809	86.8386	38.1427	89.6864	81.6788	37.5636	69.2967	76.4006
14	left	124.03	104.964		193.025	137.128		96.039	69.4193		180.13	131.137
14	right	115.143	122.071		157.385	158.603		81.0428	89.2677		140.047	145.302
15	left		93.1561	100.234		104.626	109.249		72.2274	69.9732		81.647	86.9175
15	right		103.889	104.572		123.103	125.121		75.515	74.1349		101.238	98.7835
16	left		86.3205	95.347		88.7696	90.4052		66.9018	71.682		75.835	77.2209
16	right	48.271	94.5809	80.0387	52.8123	86.5098	82.9141	29.6052	71.7214	66.1795	38.4544	72.7636	70.6911
17	left	66.1071	56.8028	75.1125	66.4036	68.3809	71.9501	50.1425	43.0704	58.1215	58.7002	50.8684	59.8814
17	right	75.5377	59.3805	82.1348	81.5281	72.0785	82.0159	60.1644	44.4158	64.8515	64.7731	58.8029	71.3082
18	left	110.996	88.9562	111.635	103.395	85.1769	105.962	77.0825	56.8005	79.0698	82.3559	64.1765	92.3468
18	right	111.547	81.3786	111.848	128.51	94.6192	114.131	75.7257	42.4553	74.9032	107	74.2849	95.2852
19	left		93.7417			67.3199			67.4044			56.1563
19	right		95.971			78.4592			68.6764			67.1022
20	left	90.6467	125.12	122.5	61.6633	99.0759	94.9416	56.1128	89.085	87.9708	33.3462	72.6617	71.2232
20	right	93.9332	131.381	121.125	73.0242	127.484	114.832	49.9734	90.7399	77.9109	49.8494	100.82	90.1277
21	left		83.1379	91.2		86.4652	87.7468		63.6696	72.8362		68.4065	72.3678
21	right		81.8663	102.09		86.332	96.2352		62.1133	91.1279		70.3372	78.7923
22	left		155.856			125.624			104.496			96.1862
22	right		143.512	138.575		119.895	128.233		86.0327	71.43		85.5388	93.2169
23	left	136.902	114.804	113.496	112.674	99.0817	96.5053	104.116	81.8688	82.5649	91.9545	78.4708	76.2435
23	right	129.58	112.796	115.861	94.7958	81.938	80.5415	94.3271	81.1896	79.2073	74.5821	62.3625	59.0999
24	left	94.264	89.1367	105.123	70.4366	68.9466	91.8114	65.561	56.5158	68.1053	51.8793	51.202	70.1115
24	right	95.9279	73.2713	115.929	92.9899	57.8664	82.3973	68.947	43.9686	84.4013	79.6882	42.262	69.1769
25	left	97.0463	69.102	79.873	112.076	87.0537	110.668	94.1079	67.1122	77.0513	95.0567	65.7239	103.163
25	right	95.9225	77.3967	69.1214	116.781	95.5032	96.8084	90.2889	75.0129	65.8424	104.571	78.6042	85.8687
26	left		101.549	115.603		141.543	143.867		100.045	103.953		135.783	130.135
26	right		141.948	114.061		133.104	132.281		141.087	109.313		113.306	120.518
note: FSD: flow-sensitive dephasing; QISS: quiescent-interval single-shot; CE-MRA: contrast-enhanced MR angiography; ATA: anterior tibia artery; PTA: posterior tibia artery; PA: peroneal artery.
